# Supplementary material for: Cross-Sectional Association of Blood Selenium with Glycemic Biomarkers among U.S. Adults with Normoglycemia in the National Health and Nutrition Examination Survey 2013–2016
Source: Nutrients. 2022 Sep 24;14(19):3972. doi: 10.3390/nu14193972 (PMC9570941; doi:10.3390/nu14193972)
Supplement: Supplementary file 1 [file nutrients-14-03972-s001.zip]

Archive with 1 entries (1 files):
- nutrients-1909132-supplementary.pdf
